# Supplementary material for: Spatial and Temporal Constraints on the Composition of Microbial Communities in Subsurface Boreholes of the Edgar Experimental Mine
Source: Microbiol Spectr. 2021 Nov 10;9(3):e00631-21. doi: 10.1128/Spectrum.00631-21 (PMC8579930; doi:10.1128/Spectrum.00631-21)
Supplement: SUPPLEMENTAL FILE 1 — Supplemental material. Download Spectrum.00631-21-s0002.xlsx, XLSX file, 0.02 MB [file spectrum.00631-21-s0002.xlsx]

## Sheet: Sheet1
											IC Data (ppm)									ICP Data (mg/L)
Sample ID	Site Collected From	Collection date	Days Since Initial Extraction	Days Since Previous Extraction	Total Volume (mL)	pH	Temperature	DO			Fluoride	Chloride	Nitrite	Bromide	Nitrate	Phosphate	Sulfate			Al 396.153 - A	As 188.979 - A	B 249.677 - R	Ba 233.527 - A	Be 313.107 - R	Ca 317.933 - A	Cd 214.440 - A	Cu 324.752 - A	Cr 205.560 - A	Fe 238.204 - A	K 766.490 - R	Li 670.784 - R	Mg 285.213 - R	Mn 257.610 - A	Mo 202.031 - A	Na 589.592 - R	Ni 231.604 - A	P 177.434 - A	Pb 220.353 - A	S 180.669 - A	Sb 217.582 - A	Se 196.026 - A	Si 251.611 - A	Sn 189.927 - A	Sr 460.733 - A	Ti 334.940 - A	Tl 190.801 - A	V 292.402 - A	Zn 213.857 - A	Co 228.616 - A
EM2001	Borehole 2	2016-12-02	0	0	1400	6.29	12.1	4.26			<LOQ	1.6904	0.271069	<LOQ	n.a.	<LOQ	1159.36			0.0282537	0.0148495	0.225453	0.0043973	BDL	294.853	0.00477289	0.0159009	BDL	BDL	6.28263	0.00985252	77.6564	13.856	BDL	30.6382	0.617784	0.0112928	BDL	407.345	BDL	BDL	14.7548	BDL	1.03532	BDL	BDL	BDL	10.6439	0.084339
EM2002	Borehole 2	2016-12-21	19	19	1600	5.64	12.1	2.73			0.316511	110.944	0.187821	0.14739	n.a.	<LOQ	1175.16			0.0344063	0.00559993	0.0543653	0.00754815	0.000565193	291.782	0.00327141	0.0065113	0.00395993	0.0749037	165.239	0.0135095	82.3596	15.1189	BDL	28.1215	0.584565	0.154902	0.00330167	403.717	BDL	BDL	13.9421	BDL	0.949545	BDL	BDL	BDL	8.89793	0.168509
EM2003	Borehole 2	2017-02-20	80	61	1250	6		6.89			<LOQ	1.58548	0.366646	n.a.	<LOQ	n.a.	1163.36			BDL	0.00931828	0.118921	0.0045377	0.000432715	298.733	0.00522063	0.00450028	BDL	BDL	6.34767	0.0147055	84.6825	13.4177	BDL	29.8877	0.548319	BDL	0.00675547	404.312	BDL	BDL	13.0088	BDL	0.984355	BDL	BDL	BDL	8.86755	0.120876
EM2004	Borehole 2	2017-10-24	326	246	1500	6.07		1.97
EM2005	Borehole 2	2018-10-10	677	351	1380	7.16	11.5	2.81			<LOQ	6.11659	n.a.	<LOQ	<LOQ	1.63189	1421.21			BDL	0.0580147	0.128036	0.00398721	0.000270792	346.873	0.00428528	0.0109986	0.00169171	0.0193706	13.8133	0.0228594	98.3381	27.1554	0.00288844	34.2868	0.714356	0.0291358	0.00733747	490.07	BDL	0.0404015	15.8856	BDL	1.62089	BDL	BDL	BDL	11.8784	0.0873403
EM2006	Borehole 2	2018-10-10	677	351	420	7.16	11.9	2.81			<LOQ	6.11659	n.a.	<LOQ	<LOQ	1.63189	1421.21			BDL	0.0580147	0.128036	0.00398721	0.000270792	346.873	0.00428528	0.0109986	0.00169171	0.0193706	13.8133	0.0228594	98.3381	27.1554	0.00288844	34.2868	0.714356	0.0291358	0.00733747	490.07	BDL	0.0404015	15.8856	BDL	1.62089	BDL	BDL	BDL	11.8784	0.0873403
EM2007	Borehole 2	2018-11-16	714	37	1020	6.65	11.7	2.61			0.28976	4.46697	n.a.	<LOQ	<LOQ	<LOQ	1457.46			BDL	0.0602051	0.0223215	0.00877844		316.214	0.00217512	BDL	BDL	0.00381446	10.3584	0.00671304	90.1543	23.5773	0.00308629	27.0769	0.611025	0.0769461	BDL	475.03		0.0419989	12.714		1.67742	BDL	BDL	BDL	3.16058
EM2008	Borehole 2	2018-11-16	714	37	1297	6.16	10.4	1.93			<LOQ	7.19199	n.a.	n.a.	0.842393	n.a.	1473.29			BDL	0.052978	0.0110628	0.00943255		343.313	0.0011487	BDL	BDL	0.00825509	10.0888	0.0099606	95.4012	20.9809	0.00239855	28.549	0.288331	0.0759324	BDL	494.532		0.0460472	10.288		1.77808	BDL	BDL	BDL	0.215788
EM2009	Borehole 2	2019-06-21	931	217	2400	6.4	13.7	2.28			<LOQ	142.631	n.a.	<LOQ	0.451041	<LOQ	1437.92			0.0134955	0.0518609	0.141166	0.00318515	BDL	264.531	0.00249794	BDL	0.004941	0.0430672	131.182	0.0106723	85.4501	20.2214	0.00319819	25.5305	0.502837	BDL	0.00925066	377.794	BDL	0.0110619	12.5367	BDL	1.91866	BDL	BDL	BDL	9.68496	0.0398472
EM2010	Borehole 2	2019-07-08	948	17	1420	6.71	12.9	2.7			<LOQ	27.6977	n.a.	n.a.	<LOQ	n.a.	1468.94			0.0106901	0.054157	0.083814	0.00245584	BDL	308.905	0.00198253	BDL	0.00539439	0.0227535	30.3758	0.00899784	95.4335	23.9197	BDL	28.8467	0.592836	BDL	0.00694092	434.086	BDL	0.0235275	14.1333	BDL	8.26152	BDL	BDL	BDL	10.2155	0.0500208
EM2011	Borehole 2	2019-07-25	967	19	1245	6.46	17.6	2.15			<LOQ	8.45098	n.a.	n.a.	<LOQ	n.a.	1485.37			0.0265327	0.0510363	0.0772868	0.00397314	BDL	310.384	0.00285261	BDL	0.00686305	0.0894635	13.9878	0.00925456	94.3682	23.477	BDL	30.3689	0.601441	BDL	BDL	427.577	BDL	0.00885151	14.1206	BDL	7.75067	BDL	BDL	BDL	9.97465	0.0495268
EM2012	Borehole 2	2020-06-24	1303	336	2550	5.66	15.2				0.206788	2.42832	n.a.	n.a.	n.a.	n.a.	1630.45			BDL	0.0474462	0.00906731	0.00299502		232.621	0.00232198	BDL	BDL	0.00487374	4.04113	0.00411167	63.4211	18.9933	BDL	20.2776	0.415146	0.077706	BDL	370.817		0.0413195	10.792		1.29892	BDL	BDL	BDL	7.83928
EM3001	Borehole 3	2018-10-10	677	351	31	6.47	11.2	2.39			<LOQ	45.536	n.a.	n.a.	n.a.	n.a.	1428.52			0.00182502	0.0423272	0.110181	0.00194397	BDL	315.864	0.00329262	0.00885149	0.00106225	0.014373	53.3317	0.0137741	92.9246	23.8183	BDL	29.5733	0.805516	BDL	BDL	452.281	BDL	0.0248513	14.0098	BDL	1.36837	BDL	BDL	BDL	18.4696	0.0378905
EM3002	Borehole 3	2018-11-16	714	37	40
EM3003	Borehole 3	2019-06-21	931	217	323	7.12	13.6	7.7			0.152531	2.5954	n.a.	n.a.	n.a.	n.a.	1439.06			0.0125427	0.0607249	0.0917974	0.00147454	BDL	262.185	0.00420899	0.00666635	0.00404862	0.0196933	5.61362	0.00959904	85.4153	20.8645	0.00200309	24.9646	0.639223	BDL	BDL	373.707	BDL	0.0153745	12.3826	BDL	1.85366	BDL	BDL	BDL	14.768	0.0569434
EM3004	Borehole 3	2019-07-08	948	17	720	6.99	14.3	2.12			<LOQ	204.176	n.a.	n.a.	n.a.	n.a.	1511.04			0.0137528	0.0550576	0.109378	0.00206749	BDL	325.664	0.00359754	BDL	0.008131	0.084977	183.452	0.0109979	94.9316	25.8683	BDL	28.1437	0.750423	0.0977076	0.00573529	447.911	BDL	0.0335806	14.2743	BDL	8.90638	BDL	BDL	BDL	14.863	0.0878976
EM3005	Borehole 3	2019-07-25	967	19	420	6.36	17	2.45			n.a.	474.85	n.a.	<LOQ	0.520443	n.a.	1492.62			0.0219804	0.0488349	0.186346	0.00395764	BDL	328.039	0.00726311	0.0102844	0.0105986	0.154978	399.615	0.0164599	96.449	24.5652	0.00346268	29.7378	0.722252	0.142233	0.00648553	452.084	BDL	0.0246534	13.902	BDL	8.4035	BDL	BDL	BDL	14.3271	0.065093
EM3006	Borehole 3	2020-06-24	1303	336	420	5.74	11.3				0.181142	43.487	n.a.	n.a.	<LOQ	n.a.	1646.81			BDL	0.0482156	0.0055238	0.00234095		201.69	0.00342146	BDL	BDL	0.00932519	25.1515	BDL	47.9799	18.1292	BDL	14.6822	0.425317	0.0972575	BDL	339.841		0.0366045	8.82544		1.32932	BDL	BDL	BDL	9.27205
EM6001	Borehole 6	2018-10-10	677	351	25	6.8	11.7	5.45			0.180285	14.3663	n.a.	0.217506	1.06258	n.a.	1568.23			0.0142095	0.0463291	0.102166	0.00705291	BDL	361.996	0.0683862	1.87816	BDL	0.0209831	20.8842	0.0130156	109.138	4.278	BDL	33.2658	0.106724	0.663539	0.0106656	493.366	BDL	BDL	15.1923	BDL	1.82909	BDL	BDL	BDL	2.01958	0.0193626
EM6002	Borehole 6	2020-06-24	1303	623	60	5.3	11.4				0.224444	77.6	n.a.	n.a.	1.27233	n.a.	1683.15			0.0208162	0.040226	BDL	0.00437108		210.892	0.00598942	0.127521	BDL	0.0150392	149.567	0.00423684	55.6743	1.61625	0.0013943	13.6396	0.065327	0.148598	BDL	412.714		0.0319726	8.16155		1.65562	BDL	0.00957845	BDL	5.81558
EM8001	Borehole 8	2018-10-10	677	351	145	6.79	11.7	7			0.200304	22.0762	n.a.	<LOQ	1.50775	0.695769	1485.76			0.00152272	0.0449547	0.124056	0.00476716	BDL	321.772	0.00424733	0.0102844	0.0020475	0.0424021	30.2109	0.0333472	96.6381	6.74326	0.00459758	34.0807	0.407048	0.0371043	0.00942828	464.579	BDL	0.00938621	13.072	BDL	1.54468	BDL	BDL	BDL	6.50188	0.00964196
EM8002	Borehole 8	2018-11-16	714	37	210	6.41	10.6	7.6			0.328569	5.16976	n.a.	<LOQ	1.27426	n.a.	1476.42			BDL	0.0418743	0.0132991	0.00756444		311.616	0.00293293	0.00455781	BDL	0.00534538	8.99044	0.00459754	96.2292	3.63204	0.00257477	29.2464	0.342565	0.13069	BDL	471.089		0.0314941	12.2958		1.70057	BDL	BDL	BDL	5.56865
EM8003	Borehole 8	2019-06-21	931	217	107	6.38	13.5	7.7			0.157712	2.2183	n.a.	n.a.	0.750944	n.a.	1475.66			0.0128316	0.0489993	0.0813303	0.00384381	BDL	284.357	0.00115562	BDL	0.00439354	0.0193958	5.9832	0.00957887	89.0666	2.48708	BDL	26.7969	0.256213	BDL	0.00941289	394.462	BDL	BDL	11.6198	BDL	1.85464	BDL	BDL	BDL	3.66545	0.00257628
EM8004	Borehole 8	2020-06-24	1303	368	60	6.02	11.6				0.185092	7.3697	n.a.	n.a.	1.6239	n.a.	1623.02			BDL	0.0148525	0.00413692	0.00186307		103.021	0.00206698	BDL	BDL	0.00283019	3.88085	BDL	27.9257	1.57738	0.00200054	9.06609	0.116146	0.0724591	BDL	191.125		BDL	4.38437		0.76564	BDL	BDL	BDL	1.87664
										LOQ:	0.1	0.1	0.1	0.1	0.1	0.5	0.1		DL:	0.00109818	0.00797966	0.0161194	0.000265671	0.000154033	0.0254075	0.000598731	0.0057	0.000720609	0.00160062	0.108096	0.00493449	0.00436244	0.000169047	0.0012351	0.0193063	0.00145147	0.0230859	0.00502807	0.00719204	0.00366653	0.00823415	0.1031	0.00540529	0.000293189	9.03974e-05	0.0104799	0.000383601	0.0023	0.0011
										<LOQ =	Below Limit of Quantitation								BDL =	Below Detection Limit
										n.a. =	Not detected
Table S1. Full geochemistry of borehole fluids from Edgar Experimental Mine
